# Supplementary material for: Single-Cell DNA Sequencing Reveals an Evolutionary Pattern of CHIP in Transplant Eligible Multiple Myeloma Patients
Source: Cells. 2024 Apr 9;13(8):657. doi: 10.3390/cells13080657 (PMC11049155; doi:10.3390/cells13080657)
Supplement: Supplementary file 1 [file cells-13-00657-s001.zip]

Archive with 1 entries (1 files):
- cells-2905095-supplementary.pdf
